# Supplementary material for: Radiopharmaceutical Labelling for Lung Ventilation/Perfusion PET/CT Imaging: A Review of Production and Optimization Processes for Clinical Use
Source: Pharmaceuticals (Basel). 2022 Apr 22;15(5):518. doi: 10.3390/ph15050518 (PMC9143102; doi:10.3390/ph15050518)
Supplement: Supplementary file 1 [file pharmaceuticals-15-00518-s001.zip]

Archive with 1 entries (1 files):
- pharmaceuticals-1661929-supplementary.pdf
